# Supplementary material for: Molecular epidemiology and pathogenic potential of mcr-1-positive Escherichia coli isolated from healthy and diseased poultry in Jiangxi, China
Source: Front Microbiol. 2026 Jul 7;17:1855169. doi: 10.3389/fmicb.2026.1855169 (PMC13385662; doi:10.3389/fmicb.2026.1855169)
Supplement: Supplementary file 2 [file Table_1.XLSX]

## Sheet: Sheet1
Table S1. Characteristics of the mcr-1-positive Escherichia coli strains.
Strain	Collection time	City	Host	Sample	O serotype	MLST	Accession number	mcr-1-carrying contig	Location	mcr-1 associated plasmid	mcr-1 associated MGE	BLAST-hit gene	Coverage	Identity	Other resistance genes	Virulence genes
APEC-30	April 2021	Nanchang	Duck	Liver	O145	23	SAMN41661682	NODE_36	27547-29172	IncX4	/	KP347127	1	1	aadA1, aph(3'')-Ib, aph(6)-Id, ARR-2, blaCTX-M-65, blaOXA-10, blaTEM-1B, cmlA1, dfrA1, dfrA14, floR, qacE, qnrS1, sitABCD, sul1, sul2, tet(A)	anr, astA, cib, colE8, csgA, cvaC, etsC, fdeC, fimH, gad, hha, hlyE, hlyF, iroN, iss, iucC, iutA, lpfA, mchF, neuC, nlpI, ompT, sitA, terC, traJ, tsh, yehABCD
APEC-42	November 2021	Xingan	Duck	Liver	O92	115	SAMN41661694	NODE_30	11952-13577	IncI2	ISEc9	KP347127	1	1	blaTEM-1B, blaCTX-M-64, sitABCD, tet(A)	air, anr,aslA, cba, chuA, cma, csgA, eilA, etsC, espY2, fdeC, fimH, gad, hlyE, hlyF, iroN, iss, iucC, iutA, kpsE, kpsMII, nlpI, ompT, sitA, terC, traJ, traT, yehABCD
APEC-77	April 2022	Nanchang	Duck	Liver	O2/O50	95	SAMN41661729	NODE_36	10775-9150	/	ISApl1, ISApl1, cn_4749_ISApl1	KP347127	1	1	aadA1, aph(3'')-Ib, aph(6)-Id, ARR-2, blaCTX-M-65, blaOXA-10, bleO, cmlA1, dfrA14, dfrA17, floR, qnrS1, sitABCD, sul2, tet(A)	anr,aslA, chuA, csgA, cvaC, etsC, fdeC, fimH, fyuA, gad, hha, hlyF, iroN, irp2, iss, iucC, iutA, kpsE, kpsMII_K1, mchF, neuC, nlpI, ompT, papA_F11, papC, shiB, sitA, terC, tia, traJ, traT, usp, vat, yehABCD, yfcV
APEC-78	April 2022	Nanchang	Duck	Liver	O23	453	SAMN41661730	NODE_77	1033-2658	/	/	KP347127	1	1	blaCTX-M-65, floR, sitABCD, tet(A)	anr, csgA, cvaC, etsC, fdeC, fimH, fyuA, gad, hha, hlyE, hlyF, iroN, irp2, iss, iucC, iutA, kpsE, kpsMII_K23, lpfA, mchF, nlpI, ompT, sitA, terC, traJ, traT, tsh, yehABCD
APEC-79	April 2022	Nanchang	Duck	Liver	O2/O50	95	SAMN41661731	NODE_36	10775-9150	/	ISApl1, ISApl1, cn_4749_ISApl1	KP347127	1	1	aadA1, aph(3'')-Ib, aph(6)-Id, ARR-2, blaCTX-M-65, blaOXA-10, bleO, cmlA1, dfrA14, dfrA17, floR, qnrS1, sitABCD, sul2, tet(A)	anr, aslA, chuA, csgA, cvaC, etsC, fdeC, fimH, fyuA, gad, hha, hlyF, iroN, irp2, iss, iucC, iutA, kpsE, kpsMII_K1, mchF, neuC, nlpI, ompT, papA_F11, papC, shiB, sitA, terC, tia, traJ, traT, usp, vat, yehABCD, yfcV
APEC-81	April 2022	Nanchang	Duck	Liver	O2/O50	95	SAMN41661733	NODE_35	33178-34803	/	ISApl1, ISApl1, cn_4749_ISApl1	KP347127	1	1	aadA1, aph(3'')-Ib, aph(6)-Id, ARR-2, blaOXA-10, bleO, cmlA1, dfrA14, dfrA17, qnrS1, sitABCD, sul2, tet(A), tet(D)	anr, aslA, chuA, csgA, cvaC, etsC, fdeC, fimH, fyuA, kpsE, kpsMII_K1, hha, hlyF, iroN, irp2, iss, iucC, iutA, mchF, neuC, nlpI, ompT, papA_F11, papC, shiB, sitA, terC, tia, traJ, traT, usp, vat, yehABCD, yfcV
APEC-82	April 2022	Nanchang	Duck	Liver	O103	602	SAMN41661734	NODE_19	36541-38166	/	IS682	KP347127	1	1	aph(3')-Ia, aph(3'')-Ib, aph(6)-Id, fosA7, sitABCD, sul2	anr, csgA, etsC, fdeC, fimH, fyuA, hlyE, hlyF, irp2, iss, iucC, iutA, lpfA, nlpI, ompT, shiA, shiB, sitA, terC, tia, traJ, traT, yehABCD, yghJ
APEC-91	July 2022	Nanchang	Duck	Liver	O17/O44/O77	69	SAMN41661743	NODE_87	2116-491	/	/	KP347127	1	1	aac(3)-IId, aadA1, aph(3')-Ia, blaCTX-M-55, blaTEM-1B, cmlA1, dfrA12, floR, lnu(F), qacL, sitABCD, sul2, sul3, tet(A), tet(M)	air, anr, aslA, cea, chuA, csgA, eilA, fdeC, fimH, gad, hlyE, iha, iss, iucC, iutA, kpsE, kpsMIII_K98, lpfA, nlpI, ompT, sitA, terC, traT, yehABCD, yghJ
APEC-180	March 2024	Nanchang	Duck	Liver	O101	4383	SAMN42691625	ctg00043	3555-5180	IncX4	/	KP347127	1	0.9994	aadA1, aadA5, aph(3')-Ia, aph(3'')-Ib, aph(6)-Id, ARR-2, blaCTX-M-55, blaOXA-10, cmlA1, dfrA17, floR, qnrS1, sitABCD, sul2, tet(A)	anr, cma, csgA, cvaC, etsC, fdeC, fimH, fyuA, hlyE, hlyF, iroN, irp2, iss, nlpI, ompT, papC, sitA, terC, traJ, yehABCD
APEC-181	March 2024	Nanchang	Duck	Liver	O17/O77	12901	SAMN42691626	ctg00021	1903-278	p0111	/	KP347127	1	1	blaCTX-M-14, dfrA14, floR, fosA3, qnrS1, sitABCD, tet(A)	air, anr, aslA, csgA, cvaC, eilA, etsC, fdeC, fimH, fyuA, gad, hlyE, hlyF, iroN, irp2, iss, iucC, iutA, kpsE, kpsMII_K5, nlpI, ompT, shiA, sitA, terC, tia, traJ, traT, yehABCD
APEC-182	March 2024	Nanchang	Duck	Liver	O101	4383	SAMN42691627	ctg00044	27530-29155	IncX4	/	KP347127	1	0.9994	aadA1, aadA5, aph(3')-Ia, aph(3'')-Ib, aph(6)-Id, ARR-2, blaCTX-M-55, blaOXA-10, cmlA1, dfrA17, floR, qnrS1, sitABCD, sul2, tet(A)	anr, cma, csgA, cvaC, etsC, fdeC, fimH, fyuA, hlyE, hlyF, iroN, irp2, iss, nlpI, ompT, papC, sitA, terC, traJ, yehABCD
APEC-183	March 2024	Nanchang	Duck	Liver	O101	4383	SAMN42691628	ctg00043	3555-5180	IncX4	/	KP347127	1	0.9994	aadA1, aadA5, aph(3')-Ia, aph(3'')-Ib, aph(6)-Id, ARR-2, blaCTX-M-55, blaOXA-10, cmlA1, dfrA17, floR, qnrS1, sitABCD, sul2, tet(A)	anr, cma, csgA, cvaC, etsC, fdeC, fimH, fyuA, hlyE, hlyF, iroN, irp2, iss, nlpI, ompT, papC, sitA, terC, traJ, yehABCD
APEC-184	March 2024	Nanchang	Duck	Liver	O23	453	SAMN42691629	ctg00031	1190-2815	IncI2	ISSen6	KP347127	1	1	aadA1, ARR-2, blaCTX-M-65, blaOXA-10, cmlA1, dfrA14, floR, qnrS1, sitABCD, tet(A)	anr, csgA, cvaC, etsC, fdeC, fimH, fyuA, gad, hha, hlyE, hlyF, iroN, irp2, iss, iucC, iutA, kpsE, kpsMII_K23, lpfA, mchF, nlpI, ompT, sitA, terC, traJ, traT, tsh
APEC-185	April 2024	Nanchang	Duck	Liver	O9	155	SAMN42691630	ctg00014	37478-39103	IncHI2	ISEc9, ISEc36	KP347127	1	1	aac(3)-IV, aadA2, aph(3')-Ia, aph(3'')-Ib, aph(4)-Ia, aph(6)-Id, blaTEM-176, dfrA14, floR, lnu(F), mph(A), qnrS1, sitABCD, sul2, tet(A)	anr, cia, csgA, etsC, fdeC, fimH, fyuA, gad, hha, hlyE, hlyF, iroN, irp2, iss, iucC, iutA, lpfA, nlpI, ompT, sitA, terC, traJ, traT, tsh, yehABCD, yghJ
APEC-187	April 2024	Nanchang	Duck	Heart	O131	14504	SAMN42691632	ctg00023	48538-50163	IncI2	/	KP347127	1	1	aac(3)-IV, aadA1, aph(4)-Ia, blaCTX-M-14, dfrA1, floR, fosA3, qacE, sitABCD, sul1, sul2, tet(A)	air, anr,aslA, chuA, cma, csgA, cvaC, eilA, espY2, etsC, fdeC, fimH, gad, hlyE, hlyF, iroN, iss, neuC, nlpI, ompT, sitA, terC, traJ, traT, yehBCD, yghJ
EAC-01	October 2022	Nanchang	Duck	Feces	O174	48	SAMN52752341	NODE_74	10238-11863	/	ISApl1	KP347127	1	1	aadA1, ARR-2, blaOXA-10, blaTEM-1B, bleO, cmlA1, dfrA14, floR, qnrS1, tet(A)	csgA, gad, hlyE, nlpI, papC, terC, yehBCD
EAC-02	October 2022	Pingxiang	Chicken	Feces	/	206	SAMN52752342	NODE_27	48448-50073	IncI2	/	KP347127	1	1	aac(3)-IId, aadA1, aadA2, aph(3')-Ia, blaCTX-M-55, blaTEM-1B, cmlA1, dfrA12, erm(42), mph(A), qacL, sitABCD, sul2, sul3, tet(A), tet(M)	aslA, csgA, fdeC, fimH, hha, hlyE, nlpI, iutA, iucC, shiA, sitA, tia, terC, traT, yehABCD
EAC-03	October 2022	Pingxiang	Chicken	Feces	O5	93	SAMN52752343	NODE_21	13258-14883	IncI2	ISSen6	KP347127	1	1	aadA2, aph(3')-Ia, blaTEM-1B, blaCTX-M-55, dfrA12, floR, fosA3, qacE, sitABCD, sul2, tet(A), tet(B)	anr, aslA, capU, csgA, cma, fyuA, gad, hlyE, hlyF, ireA, iroN, irp2, iss, iucC, iutA, kpsE, kpsMII_K5, nlpI, ompT, papA_F20, shiA, sitA, terC, tia, traJ, yehABCD, yghJ
EAC-04	October 2022	Pingxiang	Chicken	Feces	/	297	SAMN52752344	NODE_28	48448-50073	IncI2	/	KP347127	1	1	aac(3)-IV, aadA2, aadA5, aph(3')-Ia, aph(4)-Ia, blaCTX-M-14, blaTEM-1B, dfrA12, dfrA17, mph(A), qacE, qnrS2, sitABCD, sul2, fosA3, tet(A)	anr, csgA, cvaC, fdeC, fimH, hlyE, hlyF, iha, iroN, iss, iucC, iutA, lpfA, nlpI, ompT, shiA, sitA, tia, terC, traJ, traT, yehABCD, yghJ
EAC-05	October 2022	Pingxiang	Chicken	Feces	O131	14504	SAMN52752345	NODE_22	11103-9478	IncI2	/	KP347127	1	1	aac(3)-IV, aadA1, aph(3')-Ia, aph(4)-Ia, blaCTX-M-14, dfrA1, floR, fosA3, qacE, sitABCD, sul1, sul2, tet(A)	air, anr, aslA, chuA, cma, csgA, cvaC, eilA, espY2, etsC, fdeC, fimH, gad, hlyE, hlyF, iroN, iss, neuC, nlpI, ompT, sitA, terC, traJ, traT, yehBCD, yghJ
EAC-06	October 2022	Pingxiang	Chicken	Feces	/	297	SAMN52752346	NODE_26	10884-12509	IncI2	ISVsa5	KP347127	1	1	aac(3)-IV, aadA2, aph(3')-Ia, aph(4)-Ia, blaCTX-M-14, blaTEM-1B, dfrA12, floR, fosA3, mph(A), qacE, qnrS2, sul2, tet(A)	anr, csgA, cvaC, fdeC, fimH, hlyE, hlyF, iha, iroN, iucC, iutA, iss, lpfA, nlpI, ompT, shiA, sitA, terC, traJ, traT, tia, yghJ, yehABCD
EAC-07	October 2022	Pingxiang	Chicken	Feces	/	206	SAMN52752347	NODE_27	13736-15361	IncI2	/	KP347127	1	1	aac(3)-IId, aadA1, aadA2, aph(3')-Ia, blaCTX-M-55, blaTEM-1B, cmlA1, dfrA12, erm(42), mph(A), qacL, sitABCD, sul2, sul3, tet(A), tet(M)	aslA, csgA, fdeC, fimH, hha, hlyE, iucC, iutA, nlpI, shiA, sitA, terC, tia, traT, yehABCD
EAC-08	October 2022	Pingxiang	Chicken	Feces	O131	14504	SAMN52752348	NODE_22	10609-8984	IncI2	/	KP347127	1	1	aac(3)-IV, aadA1, aph(3')-Ia, aph(4)-Ia, blaCTX-M-14, dfrA1, floR, fosA3, qacE, sitABCD, sul1, sul2, tet(A)	air, anr, aslA, chuA, cma, csgA, cvaC, eilA, espY2, etsC, fdeC, fimH, gad, hlyE, hlyF, iss, iroN, neuC, nlpI, ompT, sitA, terC, traJ, traT, yehBCD, yghJ
EAC-09	October 2022	Shangrao	Duck	Feces	O9/O9a	2179	SAMN52752349	NODE_29	27547-29172	IncX4	/	KP347127	1	1	aph(3')-IIa, aph(3'')-Ib, aph(6)-Id, blaCTX-M-55, floR, oqxAB, sitABCD, sul2, tet(A)	anr, csgA, etsC, fdeC, fimH, fyuA, hlyE, hlyF, hra, iucC, iutA, irp2, iss, lpfA, nlpI, ompT, shiA, sitA, terC, traJ, traT, yghJ, yehABCD
