# Supplementary material for: Molecular epidemiology and pathogenic potential of mcr-1-positive Escherichia coli isolated from healthy and diseased poultry in Jiangxi, China
Source: Front Microbiol. 2026 Jul 7;17:1855169. doi: 10.3389/fmicb.2026.1855169 (PMC13385662; doi:10.3389/fmicb.2026.1855169)
Supplement: Supplementary file 4 [file Table_3.XLSX]

## Sheet: MIC
Table S3. Minimum inhibitory concentration (MIC) of the mcr-1-positive Escherichia coli strains (μg/mL). White: sensitive; orange: intermediate; grey: resistant.
Strain	β-lactams					Aminoglycosides			Tetracyclines	Amphenicols	Sulfonamides		Quinolones		Quinoxalines	Polypeptides
	Ampicillin	Amoxicillin/Clavulanic Acid	Ceftiofur	Ceftazidime	‌Meropenem‌	Gentamicin	Apramycin	Spectinomycin	Tetracycline	Florfenicol	Sulfisoxazole	Sulfamethoxazole/Trimethoprim	Enrofloxacin	Ofloxacin	Mequindox	Colistin
	AMP	AMC	FUR	CAZ	MRP	GM	AP	SPT	TET	FFC	SIZ	SMZ-TMP	ENR	OFX	MEQ	CST
APEC-30	> 512	32/16	> 256	16	0.03	0.5	16	> 512	128	128	> 512	> 32/608	> 32	64	16	8
APEC-42	> 512	4/2	> 256	64	0.03	0.5	8	> 512	> 512	256	> 512	> 32/608	0.06	0.06	8	4
APEC-77	> 512	8/4	> 256	64	0.12	1	32	> 512	> 512	256	> 512	> 32/608	8	4	16	4
APEC-78	> 512	8/4	> 256	256	0.06	0.5	16	16	64	4	> 512	2/38	0.03	0.06	8	8
APEC-79	> 512	8/4	> 256	16	0.06	0.5	16	> 512	> 512	> 512	> 512	> 32/608	2	4	16	4
APEC-81	128	8/4	16	4	0.06	0.5	8	> 512	> 512	> 512	> 512	> 32/608	32	4	16	4
APEC-82	4	4/2	4	1	0.015	1	16	32	4	8	> 512	> 32/608	32	16	16	8
APEC-91	> 512	8/4	> 256	128	0.03	> 256	16	> 512	64	128	> 512	> 32/608	> 32	16	4	8
APEC-180	> 512	8/4	> 256	64	0.015	1	16	> 512	256	128	> 512	> 32/608	> 32	> 64	8	8
APEC-181	> 512	16/8	> 256	32	0.12	1	16	16	128	128	> 512	> 32/608	2	2	4	4
APEC-182	> 512	8/4	> 256	64	0.015	1	16	> 512	128	128	> 512	> 32/608	> 32	64	8	4
APEC-183	> 512	8/4	> 256	64	0.015	2	16	> 512	> 512	> 512	> 512	> 32/608	> 32	> 64	8	8
APEC-184	> 512	16/8	> 256	64	0.015	0.5	8	> 512	64	128	> 512	> 32/608	1	1	16	8
APEC-185	> 512	8/4	16	4	0.03	128	> 128	> 512	> 512	> 512	> 512	> 32/608	16	2	16	8
APEC-187	> 512	4/2	> 256	16	< 0.0075	32	> 128	32	128	128	> 512	> 32/608	32	8	8	8
EAC-01	> 512	16/8	32	8	0.015	1	16	> 512	64	128	> 512	> 32/608	0.5	0.5	4	8
EAC-02	> 512	4/2	> 256	256	0.015	> 256	16	> 512	256	32	> 512	> 32/608	> 32	64	32	4
EAC-03	> 512	4/2	> 256	128	0.015	1	16	256	64	64	> 512	> 32/608	8	8	8	8
EAC-04	> 512	8/4	> 256	128	0.12	256	> 128	512	128	> 512	> 512	> 32/608	32	32	8	4
EAC-05	> 512	4/2	> 256	16	< 0.0075	64	> 128	32	128	64	> 512	> 32/608	16	8	4	8
EAC-06	> 512	16/8	> 256	128	0.03	128	> 128	512	128	> 512	> 512	> 32/608	32	32	8	8
EAC-07	> 512	4/2	> 256	> 256	< 0.0075	256	16	> 512	128	32	> 512	> 32/608	> 32	32	64	4
EAC-08	> 512	8/4	> 256	16	< 0.0075	64	> 128	32	128	128	> 512	> 32/608	8	16	4	8
EAC-09	> 512	4/2	> 256	128	0.12	0.5	16	32	64	256	> 512	> 32/608	32	16	32	8
