# Supplementary material for: Molecular epidemiology and pathogenic potential of mcr-1-positive Escherichia coli isolated from healthy and diseased poultry in Jiangxi, China
Source: Front Microbiol. 2026 Jul 7;17:1855169. doi: 10.3389/fmicb.2026.1855169 (PMC13385662; doi:10.3389/fmicb.2026.1855169)
Supplement: Supplementary file 5 [file Table_4.XLSX]

## Sheet: Sheet1
Table S4. Results of the challenge test with mcr-1-positive Escherichia coli strains. d.p.i., days post infection.
Strain	Low dose					High dose
	OD600	No. of deaths on 1 d.p.i.	No. of deaths on 2 d.p.i.	No. of deaths on 3 d.p.i.	Mortality rate	OD600	No. of deaths on 1 d.p.i.	No. of deaths on 2 d.p.i.	No. of deaths on 3 d.p.i.	Mortality rate
APEC-30	0.098	8	/	/	100.0% (8/8)	0.195	8	/	/	100.0% (8/8)
APEC-42	0.095	8	/	/	100.0% (8/8)	0.194	8	/	/	100.0% (8/8)
APEC-77	0.097	8	/	/	100.0% (8/8)	0.187	8	/	/	100.0% (8/8)
APEC-78	0.093	8	/	/	100.0% (8/8)	0.201	8	/	/	100.0% (8/8)
APEC-79	0.097	7	/	/	87.5% (7/8)	0.198	8	/	/	100.0% (8/8)
APEC-81	0.094	8	/	/	100.0% (8/8)	0.197	8	/	/	100.0% (8/8)
APEC-82	0.098	8	/	/	100.0% (8/8)	0.193	8	/	/	100.0% (8/8)
APEC-91	0.099	7	1	/	100.0% (8/8)	0.197	8	/	/	100.0% (8/8)
APEC-180	0.098	6	1	/	87.5% (7/8)	0.19	7	1	/	100.0% (8/8)
APEC-181	0.096	8	/	/	100.0% (8/8)	0.19	8	/	/	100.0% (8/8)
APEC-182	0.092	7	/	/	87.5% (7/8)	0.193	8	/	/	100.0% (8/8)
APEC-183	0.093	6	/	/	75.0% (6/8)	0.19	8	/	/	100.0% (8/8)
APEC-184	0.096	3	/	/	37.5% (3/8)	0.187	3	2	1	75.0% (6/8)
APEC-185	0.089	8	/	/	100.0% (8/8)	0.19	8	/	/	100.0% (8/8)
APEC-187	0.094	/	/	1	12.5% (1/8)	0.189	1	/	/	12.5% (1/8)
EAC-01	0.091	3	/	/	37.5% (3/8)	0.202	2	2	1	62.5% (5/8)
EAC-02	0.098	6	1	/	87.5% (7/8)	0.2	8	/	/	100.0% (8/8)
EAC-03	0.092	8	/	/	100.0% (8/8)	0.201	8	/	/	100.0% (8/8)
EAC-04	0.093	8	/	/	100.0% (8/8)	0.201	8	/	/	100.0% (8/8)
EAC-05	0.098	/	/	/	0.0% (0/8)	0.193	1	/	/	12.5% (1/8)
EAC-06	0.093	8	/	/	100.0% (8/8)	0.188	8	/	/	100.0% (8/8)
EAC-07	0.098	2	/	/	25.0% (2/8)	0.193	8	/	/	100.0% (8/8)
EAC-08	0.093	/	/	/	0.0% (0/8)	0.195	1	1	/	25.0% (2/8)
EAC-09	0.089	/	/	/	0.0% (0/8)	0.201	2	1	1	50.0% (4/8)
